# Supplementary material for: Role of viral coinfection in post-pandemic invasive Group A streptococcal infections in adults, a nation-wide cohort study (iGASWISS)
Source: Eur J Clin Microbiol Infect Dis. 2025 Aug 5;44(11):2677–84. doi: 10.1007/s10096-025-05229-y (PMC12619775; doi:10.1007/s10096-025-05229-y)
Supplement: Supplementary file 2 — Supplementary Material 2 [file 10096_2025_5229_MOESM2_ESM.xlsx]

## Sheet: main.snp_matrix
	BE-11	BE-12	BE-13	BE-15	BE-16	BE-17	BE-18	BE-20	BE-2	BE-3	BE-4	BE-5	BE-6	BE-7	BE-8	BE-9	REF/1-600	SG-10	SG-11	SG-12	SG-15	SG-4	SG-6	SG-7	SG-8	SG-9	Thu-95-2	Thu-95-3	Thu-95-4	Thu-95-5	Thu-95-6	VS-93-11	VS-93-14	VS-93-15	VS-93-17	VS-93-18	VS-93-1	VS-93-20	VS-93-21	VS-93-22	VS-93-23	VS-93-24	VS-93-25	VS-93-3	VS-93-4	VS-93-6	VS-93-8	VS-93-9	VS-93
BE-11		72	70	79	90	0	72	79	72	90	72	72	0	72	75	79	468	72	70	0	72	72	0	89	72	72	72	72	73	72	67	72	74	84	80	87	72	0	88	72	80	72	0	68	88	81	74	72	121
BE-12	72		2	77	91	72	0	77	0	91	0	0	72	0	59	66	447	0	2	72	0	0	72	90	0	2	0	0	1	0	45	0	72	74	84	74	0	72	81	0	90	0	72	58	91	83	2	0	118
BE-13	70	2		77	89	70	2	77	2	89	2	2	70	2	59	66	449	2	0	70	2	2	70	88	2	2	2	2	3	2	45	2	70	74	84	74	2	70	79	2	88	2	70	56	89	83	4	2	118
BE-15	79	77	77		71	79	77	0	77	71	77	77	79	77	60	77	445	77	77	79	77	77	79	70	77	77	77	77	78	77	62	77	69	75	73	76	77	79	90	77	72	77	79	73	71	74	79	77	116
BE-16	90	91	89	71		90	91	71	91	0	91	91	90	91	74	77	445	91	89	90	91	91	90	1	91	91	91	91	92	91	74	91	81	81	79	73	91	90	92	91	80	91	90	87	4	80	93	91	122
BE-17	0	72	70	79	90		72	79	72	90	72	72	0	72	75	79	468	72	70	0	72	72	0	89	72	72	72	72	73	72	67	72	74	84	80	87	72	0	88	72	80	72	0	68	88	81	74	72	121
BE-18	72	0	2	77	91	72		77	0	91	0	0	72	0	59	66	447	0	2	72	0	0	72	90	0	2	0	0	1	0	45	0	72	74	84	74	0	72	81	0	90	0	72	58	91	83	2	0	118
BE-20	79	77	77	0	71	79	77		77	71	77	77	79	77	60	77	445	77	77	79	77	77	79	70	77	77	77	77	78	77	62	77	69	75	73	76	77	79	90	77	72	77	79	73	71	74	79	77	116
BE-2	72	0	2	77	91	72	0	77		91	0	0	72	0	59	66	447	0	2	72	0	0	72	90	0	2	0	0	1	0	45	0	72	74	84	74	0	72	81	0	90	0	72	58	91	83	2	0	118
BE-3	90	91	89	71	0	90	91	71	91		91	91	90	91	74	77	445	91	89	90	91	91	90	1	91	91	91	91	92	91	74	91	81	81	79	73	91	90	92	91	80	91	90	87	4	80	93	91	122
BE-4	72	0	2	77	91	72	0	77	0	91		0	72	0	59	66	447	0	2	72	0	0	72	90	0	2	0	0	1	0	45	0	72	74	84	74	0	72	81	0	90	0	72	58	91	83	2	0	118
BE-5	72	0	2	77	91	72	0	77	0	91	0		72	0	59	66	447	0	2	72	0	0	72	90	0	2	0	0	1	0	45	0	72	74	84	74	0	72	81	0	90	0	72	58	91	83	2	0	118
BE-6	0	72	70	79	90	0	72	79	72	90	72	72		72	75	79	468	72	70	0	72	72	0	89	72	72	72	72	73	72	67	72	74	84	80	87	72	0	88	72	80	72	0	68	88	81	74	72	121
BE-7	72	0	2	77	91	72	0	77	0	91	0	0	72		59	66	447	0	2	72	0	0	72	90	0	2	0	0	1	0	45	0	72	74	84	74	0	72	81	0	90	0	72	58	91	83	2	0	118
BE-8	75	59	59	60	74	75	59	60	59	74	59	59	75	59		65	442	59	59	75	59	59	75	73	59	59	59	59	60	59	46	59	63	57	77	63	59	75	68	59	81	59	75	63	74	78	61	59	110
BE-9	79	66	66	77	77	79	66	77	66	77	66	66	79	66	65		452	66	66	79	66	66	79	76	66	66	66	66	67	66	56	66	62	62	74	70	66	79	81	66	69	66	79	56	77	75	68	66	115
REF/1-600	468	447	449	445	445	468	447	445	447	445	447	447	468	447	442	452		447	449	468	447	447	468	446	447	447	447	447	448	447	451	447	461	438	456	450	447	468	450	447	464	447	468	451	445	457	445	447	397
SG-10	72	0	2	77	91	72	0	77	0	91	0	0	72	0	59	66	447		2	72	0	0	72	90	0	2	0	0	1	0	45	0	72	74	84	74	0	72	81	0	90	0	72	58	91	83	2	0	118
SG-11	70	2	0	77	89	70	2	77	2	89	2	2	70	2	59	66	449	2		70	2	2	70	88	2	2	2	2	3	2	45	2	70	74	84	74	2	70	79	2	88	2	70	56	89	83	4	2	118
SG-12	0	72	70	79	90	0	72	79	72	90	72	72	0	72	75	79	468	72	70		72	72	0	89	72	72	72	72	73	72	67	72	74	84	80	87	72	0	88	72	80	72	0	68	88	81	74	72	121
SG-15	72	0	2	77	91	72	0	77	0	91	0	0	72	0	59	66	447	0	2	72		0	72	90	0	2	0	0	1	0	45	0	72	74	84	74	0	72	81	0	90	0	72	58	91	83	2	0	118
SG-4	72	0	2	77	91	72	0	77	0	91	0	0	72	0	59	66	447	0	2	72	0		72	90	0	2	0	0	1	0	45	0	72	74	84	74	0	72	81	0	90	0	72	58	91	83	2	0	118
SG-6	0	72	70	79	90	0	72	79	72	90	72	72	0	72	75	79	468	72	70	0	72	72		89	72	72	72	72	73	72	67	72	74	84	80	87	72	0	88	72	80	72	0	68	88	81	74	72	121
SG-7	89	90	88	70	1	89	90	70	90	1	90	90	89	90	73	76	446	90	88	89	90	90	89		90	90	90	90	91	90	73	90	80	80	78	72	90	89	91	90	79	90	89	86	3	79	92	90	121
SG-8	72	0	2	77	91	72	0	77	0	91	0	0	72	0	59	66	447	0	2	72	0	0	72	90		2	0	0	1	0	45	0	72	74	84	74	0	72	81	0	90	0	72	58	91	83	2	0	118
SG-9	72	2	2	77	91	72	2	77	2	91	2	2	72	2	59	66	447	2	2	72	2	2	72	90	2		2	2	3	2	45	2	72	74	84	74	2	72	81	2	90	2	72	58	91	83	4	2	118
Thu-95-2	72	0	2	77	91	72	0	77	0	91	0	0	72	0	59	66	447	0	2	72	0	0	72	90	0	2		0	1	0	45	0	72	74	84	74	0	72	81	0	90	0	72	58	91	83	2	0	118
Thu-95-3	72	0	2	77	91	72	0	77	0	91	0	0	72	0	59	66	447	0	2	72	0	0	72	90	0	2	0		1	0	45	0	72	74	84	74	0	72	81	0	90	0	72	58	91	83	2	0	118
Thu-95-4	73	1	3	78	92	73	1	78	1	92	1	1	73	1	60	67	448	1	3	73	1	1	73	91	1	3	1	1		1	46	1	73	75	85	75	1	73	82	1	91	1	73	59	92	84	3	1	119
Thu-95-5	72	0	2	77	91	72	0	77	0	91	0	0	72	0	59	66	447	0	2	72	0	0	72	90	0	2	0	0	1		45	0	72	74	84	74	0	72	81	0	90	0	72	58	91	83	2	0	118
Thu-95-6	67	45	45	62	74	67	45	62	45	74	45	45	67	45	46	56	451	45	45	67	45	45	67	73	45	45	45	45	46	45		45	60	65	74	62	45	67	69	45	78	45	67	57	74	75	47	45	111
VS-93-11	72	0	2	77	91	72	0	77	0	91	0	0	72	0	59	66	447	0	2	72	0	0	72	90	0	2	0	0	1	0	45		72	74	84	74	0	72	81	0	90	0	72	58	91	83	2	0	118
VS-93-14	74	72	70	69	81	74	72	69	72	81	72	72	74	72	63	62	461	72	70	74	72	72	74	80	72	72	72	72	73	72	60	72		57	66	80	72	74	72	72	60	72	74	64	81	67	74	72	115
VS-93-15	84	74	74	75	81	84	74	75	74	81	74	74	84	74	57	62	438	74	74	84	74	74	84	80	74	74	74	74	75	74	65	74	57		85	77	74	84	67	74	80	74	84	74	81	86	76	74	117
VS-93-17	80	84	84	73	79	80	84	73	84	79	84	84	80	84	77	74	456	84	84	80	84	84	80	78	84	84	84	84	85	84	74	84	66	85		82	84	80	91	84	64	84	80	80	77	1	86	84	63
VS-93-18	87	74	74	76	73	87	74	76	74	73	74	74	87	74	63	70	450	74	74	87	74	74	87	72	74	74	74	74	75	74	62	74	80	77	82		74	87	75	74	81	74	87	72	73	83	76	74	115
VS-93-1	72	0	2	77	91	72	0	77	0	91	0	0	72	0	59	66	447	0	2	72	0	0	72	90	0	2	0	0	1	0	45	0	72	74	84	74		72	81	0	90	0	72	58	91	83	2	0	118
VS-93-20	0	72	70	79	90	0	72	79	72	90	72	72	0	72	75	79	468	72	70	0	72	72	0	89	72	72	72	72	73	72	67	72	74	84	80	87	72		88	72	80	72	0	68	88	81	74	72	121
VS-93-21	88	81	79	90	92	88	81	90	81	92	81	81	88	81	68	81	450	81	79	88	81	81	88	91	81	81	81	81	82	81	69	81	72	67	91	75	81	88		81	90	81	88	85	92	92	83	81	126
VS-93-22	72	0	2	77	91	72	0	77	0	91	0	0	72	0	59	66	447	0	2	72	0	0	72	90	0	2	0	0	1	0	45	0	72	74	84	74	0	72	81		90	0	72	58	91	83	2	0	118
VS-93-23	80	90	88	72	80	80	90	72	90	80	90	90	80	90	81	69	464	90	88	80	90	90	80	79	90	90	90	90	91	90	78	90	60	80	64	81	90	80	90	90		90	80	78	80	65	92	90	121
VS-93-24	72	0	2	77	91	72	0	77	0	91	0	0	72	0	59	66	447	0	2	72	0	0	72	90	0	2	0	0	1	0	45	0	72	74	84	74	0	72	81	0	90		72	58	91	83	2	0	118
VS-93-25	0	72	70	79	90	0	72	79	72	90	72	72	0	72	75	79	468	72	70	0	72	72	0	89	72	72	72	72	73	72	67	72	74	84	80	87	72	0	88	72	80	72		68	88	81	74	72	121
VS-93-3	68	58	56	73	87	68	58	73	58	87	58	58	68	58	63	56	451	58	56	68	58	58	68	86	58	58	58	58	59	58	57	58	64	74	80	72	58	68	85	58	78	58	68		85	81	60	58	121
VS-93-4	88	91	89	71	4	88	91	71	91	4	91	91	88	91	74	77	445	91	89	88	91	91	88	3	91	91	91	91	92	91	74	91	81	81	77	73	91	88	92	91	80	91	88	85		78	93	91	120
VS-93-6	81	83	83	74	80	81	83	74	83	80	83	83	81	83	78	75	457	83	83	81	83	83	81	79	83	83	83	83	84	83	75	83	67	86	1	83	83	81	92	83	65	83	81	81	78		85	83	64
VS-93-8	74	2	4	79	93	74	2	79	2	93	2	2	74	2	61	68	445	2	4	74	2	2	74	92	2	4	2	2	3	2	47	2	74	76	86	76	2	74	83	2	92	2	74	60	93	85		2	120
VS-93-9	72	0	2	77	91	72	0	77	0	91	0	0	72	0	59	66	447	0	2	72	0	0	72	90	0	2	0	0	1	0	45	0	72	74	84	74	0	72	81	0	90	0	72	58	91	83	2		118
VS-93	121	118	118	116	122	121	118	116	118	122	118	118	121	118	110	115	397	118	118	121	118	118	121	121	118	118	118	118	119	118	111	118	115	117	63	115	118	121	126	118	121	118	121	121	120	64	120	118
